# Supplementary material for: Neurobehavioral Impairment in Pediatric Brain Tumor Survivors: A Meta-Analysis
Source: Cancers (Basel). 2022 Jul 4;14(13):3269. doi: 10.3390/cancers14133269 (PMC9265927; doi:10.3390/cancers14133269)
Supplement: Supplementary file 1 [file cancers-14-03269-s001.zip]

Archive with 3 entries (3 files):
- Figures S1--S7.pdf
- File S1.pdf
- File S2.pdf
